# Supplementary material for: Evaluating Functional Diversity: Missing Trait Data and the Importance of Species Abundance Structure and Data Transformation
Source: PLoS One. 2016 Feb 16;11(2):e0149270. doi: 10.1371/journal.pone.0149270 (PMC4755658; doi:10.1371/journal.pone.0149270)
Supplement: S1 Dataset — Abundance and trait data for our plant, ant, and bird communities. (ZIP) [file pone.0149270.s003.zip]

Archive with 10 entries (10 files):
- Majekovaetal_PLOSONE_data/Ants_abundance.txt
- Majekovaetal_PLOSONE_data/Ants_traits.txt
- Majekovaetal_PLOSONE_data/Birds_abundance.txt
- Majekovaetal_PLOSONE_data/Birds_traits.txt
- Majekovaetal_PLOSONE_data/Plants_biomass.txt
- Majekovaetal_PLOSONE_data/Plants_biomass_traits.txt
- Majekovaetal_PLOSONE_data/Plants_cover.txt
- Majekovaetal_PLOSONE_data/Plants_cover_traits.txt
- Majekovaetal_PLOSONE_data/Plants_frequency.txt
- Majekovaetal_PLOSONE_data/Plants_frequency_traits.txt
