# Supplementary material for: Evaluating Functional Diversity: Missing Trait Data and the Importance of Species Abundance Structure and Data Transformation
Source: PLoS One. 2016 Feb 16;11(2):e0149270. doi: 10.1371/journal.pone.0149270 (PMC4755658; doi:10.1371/journal.pone.0149270)
Supplement: S1 Dataset — Abundance and trait data for our plant, ant, and bird communities. (ZIP) [file pone.0149270.s003.zip › Majekovaetal_PLOSONE_data/Ants_traits.txt]

Species	HeadLength	LegLenght-BodySize	Pilosity	Sculpturing
Sp1	0.996732026	1.925258015	3	3
Sp2	0.79248366	1.741386555	2	1
Sp3	0.649509804	1.661352658	2	1
Sp4	0.612745098	1.483950617	2	1
Sp5	0.349264706	1.007188646	2	1
Sp6	0.902777778	1.520606165	2	2
Sp7	0.882352941	1.830188679	1	1
Sp8	0.600490196	1.220822281	3	3
Sp9	0.367647059	0.736842105	1	2
Sp10	0.870098039	1.258968624	1	2
Sp11	1.299019608	1.144736843	3	3
Sp12	0.882352941	1.269986617	2	2
Sp13	1.544117647	1.516853933	3	3
Sp14	1.143790849	2.224193449	2	1
Sp15	1.029411765	1.3	4	1
Sp16	1.047794118	1.512377264	1	1
Sp17	0.857843137	1.565217392	1	1
Sp18	0.833333333	1.566029282	2	1
Sp19	1.446078431	1.74074074	2	1
Sp20	0.833333333	1.5	1	1
Sp21	1.421568628	2.37744459	4	1
Sp22	1.715686275	1.868686869	2	2
Sp23	1.928104575	2.084451513	2	2
Sp24	1.593137255	2.783333334	4	1
Sp25	0.408496732	1.238655256	1	2
Sp26	0.404411765	1.265350875	1	2
Sp27	0.298202614	0.986607142	1	1
Sp28	0.424836602	0.974358973	1	1
Sp29	0.375816994	1.049585769	1	1
Sp30	0.359477124	1.406364467	1	1
Sp31	0.784313725	0.701247772	2	1
Sp32	0.931372549	0.870967742	2	1
Sp33	1.078431373	0.919354838	3	1
Sp34	0.80882353	1.269230769	3	2
Sp35	0.735294118	1.285714287	1	1
Sp36	0.661764706	1.085714286	1	1
Sp37	0.923202614	1.659963811	1	2
Sp38	0.964052288	1.786442658	2	2
Sp39	0.74754902	1.758333333	2	2
Sp40	0.490196078	1.223320159	2	2
Sp41	0.453431373	1.387214249	2	1
Sp42	0.833333333	1.717948718	2	2
Sp43	0.821078431	2.000000001	1	1
Sp44	0.490196078	1.850000001	2	1
Sp45	0.318627451	0.928571428	1	1
Sp46	0.710784314	1.733333333	2	2
Sp47	0.437091504	1.29736842	2	1
Sp48	0.428921569	1.331914344	2	2
Sp49	0.490196078	1.448275862	1	1
Sp50	0.759803922	1.34375	3	1
Sp51	0.776143791	1.603234879	2	1
Sp52	1.062091503	1.601617796	2	2
Sp53	0.612745098	1.637197966	3	1
Sp54	0.821078431	1.965250316	2	1
Sp55	0.470588235	1.261842106	1	1
Sp56	0.445261438	0.853470017	3	1
Sp57	1.086601307	1.260656883	2	3
Sp58	0.220588235	0.89473684	2	2
Sp59	0.490196078	0.89473684	2	2
Sp60	0.874183006	1.46803225	3	1
Sp61	0.637254902	1.038461539	1	1
Sp62	0.931372549	2.069767441	1	1
Sp63	1.397058824	2.041132479	1	2
Sp64	0.882352941	1.95652174	3	1
Sp65	0.931372549	1.602394635	3	2
Sp66	1.274509804	2.466666667	3	2
Sp67	1.519607843	2.493506493	3	3
Sp68	1.029411765	1.296296296	1	1
Sp69	0.600490196	0.926432117	4	1
Sp70	1.764705882	1.775	4	3
Sp71	0.710784314	1.625000001	2	1
Sp72	0.816993464	1.815093007	1	1
Sp73	0.849673202	1.877492464	1	1
Sp74	0.68627451	1.212121213	4	2
Sp75	0.588235294	1.103448276	2	2
Sp76	0.68627451	1.03030303	4	2
Sp77	1.053921569	1.051948052	3	3
Sp78	0.617647059	1.087023173	3	4
Sp79	0.694444445	0.967697336	3	4
Sp80	0.980392157	0.999999999	3	4
Sp81	1.102941176	1.21686747	3	4
Sp82	0.68627451	1.131578947	2	1
Sp83	0.755718954	1.30359025	3	1
Sp84	0.955882353	1.16456087	3	1
Sp85	0.637254902	0.941176472	3	1
Sp86	0.637254902	0.893145744	3	1
Sp87	0.702614379	1.081054131	2	2
Sp88	0.706699347	1.172063543	1	1
Sp89	0.56372549	0.9	4	1
Sp90	0.449346406	0.994253648	1	1
Sp91	0.931372549	1.083333333	4	2
Sp92	0.784313725	1.22	4	2
Sp93	0.772058824	1.062226392	4	1
Sp94	0.416666667	0.904761904	1	1
Sp95	0.612745098	1.135135136	2	1
Sp96	0.68627451	1.105263157	1	1
Sp97	0.441176471	0.692307691	1	1
Sp98	0.68627451	0.972222223	1	1
Sp99	0.857843137	1.489361703	1	1
Sp100	0.612745098	1.085714286	2	2
Sp101	0.612745098	1.028571429	1	1
Sp102	0.714869281	1.046235168	3	2
Sp103	0.808823529	0.942857143	4	1
Sp104	0.50245098	1.029421276	1	1
Sp105	0.674019608	1.222932331	1	1
Sp106	0.580065359	0.995044623	1	1
Sp107	0.531045751	0.933667037	1	1
Sp108	0.723039216	0.96957672	4	1
Sp109	0.759803922	0.829268293	1	1
Sp110	1.078431373	2.200000001	1	1
Sp111	0.759803922	1.093023255	1	1
Sp112	0.935457516	1.07008666	1	1
Sp113	0.890522876	1.162361547	1	1
Sp114	1.850490196	1.493590705	3	2
Sp115	1.455882353	1.633821543	3	2
Sp116	0.759803922	1.840440004	3	1
Sp117	0.776143791	1.633102438	3	1
Sp118	0.612745098	1.657280219	3	1
Sp119	1.078431373	1.71875	4	2
Sp120	0.535714286	1.446234926	1	1
Sp121	0.367647059	1.499999999	3	3
Sp122	0.637254902	1.654085499	4	3
Sp123	0.539215686	1	3	2
Sp124	0.35130719	1.045138886	1	1
Sp125	0.441176471	1.411764704	3	1
Sp126	0.343137255	0.849264703	1	1
Sp127	0.392156863	1.588235293	2	1
Sp128	0.588235294	1.080901857	2	2
Sp129	0.85375817	1.483266231	3	3
Sp130	0.588235294	1.24137931	3	3
Sp131	0.50245098	1.125000001	3	3
Sp132	0.580065359	1.062328955	3	3
Sp133	1.200980392	1.413043479	3	3
Sp134	0.661764706	1.206896551	3	3
Sp135	0.772058824	1.456541219	3	3
Sp136	1.519607843	2.175	3	2
Sp137	0.825163399	1.161768032	1	2
Sp138	0.594362745	1.776120072	2	1
Sp139	0.441176471	2.045454546	2	1
Sp140	0.743464052	1.773338031	2	1
Sp141	0.477941177	1.611742425	2	1
Sp142	0.68627451	1.916666666	2	1
Sp143	0.637254902	1.90909091	2	1
Sp144	0.637254902	1.837837838	2	1
Sp145	0.551470588	1.445211795	1	1
Sp146	2.22630719	1.484349812	3	2
Sp147	2.034313725	1.330434783	2	2
Sp148	1.740196078	1.098039216	3	2
Sp149	2.017973856	1.466062802	3	1
Sp150	0.906862745	1.196078431	1	1
Sp151	1.078431373	1.36231884	1	1
Sp152	0.857843137	1.301886793	1	1
Sp153	1.090686275	1.154532967	4	2
Sp154	1.740196078	1.37735849	1	1
Sp155	1.421568628	1.042392249	3	1
Sp156	2.985645933	1.169379031	4	2
Sp157	1.862745098	1.038095238	3	1
Sp158	1.041666667	0.985714286	3	2
Sp159	1.339869281	1.002357469	3	1
Sp160	1.416666666	1.264995604	1	1
Sp161	0.870098039	1.373370502	1	1
Sp162	1.307189543	0.9625	3	2
Sp163	1.237745098	1.035074356	2	2
Sp164	1.960784314	1.32173913	1	1
Sp165	1.580882353	1.061508913	3	2
Sp166	0.465686275	1.863636365	1	1
Sp167	0.441176471	2.0625	1	1
Sp168	0.861928105	1.671951567	3	1
Sp169	0.441176471	2.002506266	1	2
Sp170	0.612745098	1.236842105	1	1
Sp171	1.094771242	2.130912026	2	1
Sp172	0.588235294	1.714285714	1	1
Sp173	0.539215686	1.761904763	2	1
Sp174	0.477941177	1.253539014	2	2
Sp175	0.645424837	1.94377859	2	1
Sp176	0.45751634	1.498155469	1	1
Sp177	0.543300653	1.465016677	2	2
Sp178	0.931372549	2.224489796	2	1
Sp179	0.473856209	1.523744456	2	1
Sp180	0.392156863	1.277777776	1	1
Sp181	0.490196078	1.366545895	2	2
Sp182	0.522875817	1.607407408	2	1
Sp183	0.433006536	1.472222222	2	1
Sp184	0.392156863	1.250657895	1	1
Sp185	0.649509804	1.917374518	2	1
Sp186	0.931372549	1.945910115	3	1
Sp187	0.392156863	1.475694443	2	1
Sp188	0.612745098	1.466666667	2	1
Sp189	0.612745098	1.894736842	2	1
Sp190	0.465686275	1.476190478	1	1
Sp191	0.539215686	1.885992605	3	1
Sp192	0.514705882	1.460317461	3	1
Sp193	0.482026144	1.462450593	3	1
Sp194	0.473856209	1.300845412	2	1
Sp195	0.473856209	1.191699605	1	1
Sp196	0.494281046	1.532822902	2	1
Sp197	0.625	1.898294143	2	1
Sp198	0.490196078	1.613861077	1	1
Sp199	0.45751634	1.538453637	1	1
Sp200	0.477941177	1.482229125	1	1
Sp201	0.861928104	1.833572957	3	2
Sp202	0.735294118	2.68627451	2	1
Sp203	0.678104575	1.901074151	2	1
Sp204	0.441176471	1.410781979	3	2
Sp205	0.612745098	1.783233431	2	2
Sp206	0.735294118	2.052275367	2	1
Sp207	0.790441177	2.030360493	3	2
Sp208	0.424836602	1.438131314	2	1
Sp209	0.857843137	2.066666667	3	1
Sp210	0.375816994	1.239009287	1	1
Sp211	0.424836602	1.572263995	1	1
Sp212	0.56372549	1.608274274	1	1
Sp213	0.498366013	1.386197877	2	1
Sp214	0.575980392	1.738699633	2	1
Sp215	0.68627451	1.647139981	2	1
Sp216	0.502450981	1.423167205	1	1
Sp217	0.584150327	1.664995391	2	1
Sp218	0.461601307	1.464117365	1	1
Sp219	0.371732026	1.418227057	1	1
Sp220	0.392156863	1.437499999	1	1
Sp221	1.593137255	1.321371611	1	1
Sp222	2.205882353	2.175	4	2
Sp223	1.241830065	2.048387097	1	2
Sp224	1.825980392	1.889202109	1	2
Sp225	2.861244019	2.009734877	3	2
Sp226	0.514705882	0.884615384	1	2
Sp227	0.68627451	0.915025016	2	2
Sp228	0.539215686	0.787878788	1	2
Sp229	0.392156863	0.744736841	1	1
Sp230	0.486111111	0.935301741	1	2
Sp231	0.514705882	0.886590038	1	2
Sp232	0.649509804	0.987169537	1	2
Sp233	0.539215686	0.777777778	4	1
Sp234	0.56372549	1.785714285	2	3
Sp235	0.833333333	1.636363636	2	4
Sp236	0.763888889	1.641728327	1	2
Sp237	0.649509804	1.269230769	1	2
Sp238	0.637254902	0.991292233	4	2
Sp239	0.56372549	1.030002703	3	1
Sp240	0.51879085	1.503762628	3	1
Sp241	0.968137255	1.627024292	1	1
Sp242	0.629084967	1.399114483	1	1
Sp243	0.735294118	1.842105263	2	1
Sp244	0.710784314	1.508333334	3	1
Sp245	1.070261438	1.764978848	2	1
Sp246	2.303921569	1.705882353	3	1
Sp247	0.547385621	1.426406928	2	1
Sp248	0.588235294	1.248366012	1	1
Sp249	0.653594771	1.625386998	2	1
Sp250	0.375816994	0.950657894	1	1
Sp251	0.367647059	0.985416665	1	1
Sp252	0.359477124	1.158730156	1	1
Sp253	0.367647059	1.187499998	2	2
Sp254	0.784313725	1.344827586	2	2
Sp255	0.56372549	1.314814814	3	2
Sp256	0.661764706	1.093750002	4	2
Sp257	0.539215686	1.333333334	1	1
Sp258	0.588235294	1.608695654	1	1
Sp259	0.593137255	1.258566083	1	1
Sp260	0.45751634	1.420704297	1	1
Sp261	0.441176471	1.765740741	1	1
Sp262	0.702614379	1.45105705	1	1
Sp263	0.696078432	1.488280251	1	1
Sp264	0.569852941	1.345211694	1	1
Sp265	0.68627451	1.38095238	1	1
Sp266	0.602941176	1.343531136	1	1
Sp267	0.667892157	1.83821644	3	1
Sp268	0.490196078	2.400000002	1	1
Sp269	0.943627451	1.658397535	3	1
Sp270	0.612745098	1.404761905	1	2
Sp271	0.68627451	1.55549734	1	1
Sp272	0.710784314	1.466666667	1	2
Sp273	0.633169935	1.222100601	2	3
Sp274	0.833333333	1.325	2	3
Sp275	0.56372549	1.240000001	4	3
Sp276	0.767973856	1.278890432	2	3
Sp277	0.629084967	1.278205128	3	3
Sp278	0.612745098	1.144942529	4	3
Sp279	0.653594771	1.258618233	4	3
Sp280	0.56372549	0.96	4	3
Sp281	0.808823529	1.461538462	3	3
Sp282	0.804738562	1.270676692	4	3
Sp283	0.800653595	1.262556806	3	3
Sp284	0.710784314	1.187500001	4	3
Sp285	0.674019608	1.234615385	4	3
Sp286	0.759803922	1.444444445	2	3
Sp287	0.759803922	1.529411765	3	3
Sp288	0.779411765	1.23648099	3	2
Sp289	0.539215686	1.166666667	2	3
Sp290	0.906862745	1.255319149	3	3
Sp291	0.833333333	1.315789474	3	3
Sp292	0.802696078	1.374907609	3	3
Sp293	0.735294118	0.842105264	1	1
Sp294	0.968137255	0.979350441	1	1
Sp295	0.661764706	1.081081081	3	1
Sp296	0.661764706	1.030303032	3	1
Sp297	0.731209151	0.978049162	2	1
