# Supplementary material for: Evaluating Functional Diversity: Missing Trait Data and the Importance of Species Abundance Structure and Data Transformation
Source: PLoS One. 2016 Feb 16;11(2):e0149270. doi: 10.1371/journal.pone.0149270 (PMC4755658; doi:10.1371/journal.pone.0149270)
Supplement: S1 Dataset — Abundance and trait data for our plant, ant, and bird communities. (ZIP) [file pone.0149270.s003.zip › Majekovaetal_PLOSONE_data/Plants_biomass_traits.txt]

species	growth form	position of leaves	SLA	height	seed mass
sp1	grass	semiros	28.3	60.5	0.0
sp2	grass	semiros	27.7	39.5	0.1
sp3	forb	erosu	23.8	105.0	0.2
sp4	forb	semiros	30.4	45.0	1.3
sp5	forb	semiros	28.4	75.0	0.7
sp6	grass	semiros	23.3	27.5	0.5
sp7	forb	semiros	25.0	65.0	0.6
sp8	grass	semiros	18.9	32.5	0.1
sp9	sedge	semiros	17.93	25	0.7
sp10	forb	semiros	26.1	90.0	0.6
sp11	sedge	semiros	18.5	30.0	1.0
sp12	sedge	semiros	18.7	25.0	0.6
sp13	sedge	semiros	23.3	25.0	0.8
sp14	sedge	semiros	23.5	15.0	1.0
sp15	sedge	roset	20.3	35.0	1.4
sp16	sedge	semiros	20.7	45.0	1.0
sp17	sedge	semiros	27.2	35.0	1.2
sp18	sedge	semiros	21.3	40.0	0.9
sp19	forb	semiros	18.3	65.0	1.1
sp20	forb	erosu	30.9	32.5	0.2
sp21	forb	semiros	23.1	75.0	3.8
sp22	grass	semiros	22.5	110.0	0.5
sp23	grass	semiros	15.5	65.0	0.1
sp24	forb	erosu	13.6	65.0	NA
sp25	grass	semiros	14.1	65.0	0.6
sp26	grass	semiros	23.8	30.0	1.6
sp27	grass	semiros	21.1	35.0	0.9
sp28	forb	erosu	29.1	35.0	0.7
sp29	forb	erosu	27.0	60.0	0.9
sp30	forb	erosu	37.1	15.0	0.4
sp31	grass	semiros	20.9	25.0	2.0
sp32	forb	semiros	20.8	25.0	0.5
sp33	grass	semiros	31.7	60.0	0.2
sp34	sedge	erosu	5.8	65.0	0.0
sp35	forb	erosu	23.2	45.0	6.6
sp36	forb	roset	22.2	35.0	1.1
sp37	sedge	semiros	18.9	75.0	0.6
sp38	forb	semiros	38.6	130.0	0.1
sp39	forb	erosu	23.7	65.0	0.1
sp40	forb	erosu	46.8	25.0	0.2
sp41	grass	roset	15.7	20.0	0.7
sp42	forb	erosu	33.6	60.0	0.6
sp43	grass	roset	12.0	60.0	0.3
sp44	forb	roset	16.5	35.0	0.7
sp45	grass	semiros	23.5	40.0	0.2
sp46	forb	erosu	22.6	85.0	0.3
sp47	forb	erosu	32.0	50.0	0.4
sp48	forb	semiros	17.3	35.0	0.9
sp49	forb	semiros	27.8	27.5	1.8
sp50	forb	erosu	17.0	21.5	0.5
sp51	forb	semiros	18.2	32.5	1.1
sp52	forb	semiros	31.6	30.0	0.7
sp53	forb	semiros	15.1	16.5	2.1
sp54	sedge	semiros	20.1	70.0	0.1
sp55	forb	semiros	17.5	15.0	1.5
sp56	forb	semiros	16.9	40.0	1.0
sp57	forb	semiros	23.9	15.0	0.5
sp58	grass	semiros	16.4	65.0	0.8
sp59	forb	semiros	17.4	15.0	0.8
sp60	forb	semiros	30.3	40.0	0.6
sp61	forb	erosu	27.4	10.0	0.2
