# Supplementary material for: Evaluating Functional Diversity: Missing Trait Data and the Importance of Species Abundance Structure and Data Transformation
Source: PLoS One. 2016 Feb 16;11(2):e0149270. doi: 10.1371/journal.pone.0149270 (PMC4755658; doi:10.1371/journal.pone.0149270)
Supplement: S1 Dataset — Abundance and trait data for our plant, ant, and bird communities. (ZIP) [file pone.0149270.s003.zip › Majekovaetal_PLOSONE_data/Plants_frequency_traits.txt]

species	fgrowth form	position of leaves	SLA	height	seed mass
sp1	grass	semiros	28.3	60.5	0.0
sp2	grass	semiros	27.7	39.5	0.1
sp3	forb	erosu	23.8	105.0	0.2
sp4	forb	semiros	30.4	45.0	1.3
sp5	grass	semiros	23.3	27.5	0.5
sp6	forb	semiros	25.0	65.0	0.6
sp7	grass	semiros	18.9	32.5	0.1
sp8	forb	semiros	26.1	90.0	0.6
sp9	sedge	semiros	18.5	30.0	1.0
sp10	sedge	semiros	18.7	25.0	0.6
sp11	sedge	semiros	23.3	25.0	0.8
sp12	sedge	semiros	23.5	15.0	1.0
sp13	sedge	roset	20.3	35.0	1.4
sp14	sedge	semiros	20.7	45.0	1.0
sp15	sedge	semiros	27.2	35.0	1.2
sp16	sedge	semiros	21.3	40.0	0.9
sp17	forb	erosu	30.9	32.5	0.2
sp18	forb	semiros	23.1	75.0	3.8
sp19	grass	semiros	22.5	110.0	0.5
sp20	grass	semiros	15.5	65.0	0.1
sp21	forb	erosu	36.5	8.0	0.1
sp22	forb	erosu	33.6	40.0	0.0
sp23	forb	erosu	13.6	65.0	NA
sp24	grass	semiros	14.1	65.0	0.6
sp25	grass	semiros	23.8	30.0	1.6
sp26	grass	semiros	21.1	35.0	0.9
sp27	forb	erosu	29.1	35.0	0.7
sp28	forb	erosu	27.0	60.0	0.9
sp29	forb	erosu	37.1	15.0	0.4
sp30	grass	semiros	20.9	25.0	2.0
sp31	forb	semiros	20.8	25.0	0.5
sp32	grass	semiros	31.7	60.0	0.2
sp33	sedge	erosu	5.8	65.0	0.0
sp34	forb	erosu	23.2	45.0	6.6
sp35	sedge	semiros	18.9	75.0	0.6
sp36	forb	semiros	38.6	130.0	0.1
sp37	forb	erosu	23.7	65.0	0.1
sp38	grass	roset	15.7	20.0	0.7
sp39	forb	erosu	33.6	60.0	0.6
sp40	grass	roset	12.0	60.0	0.3
sp41	forb	roset	16.5	35.0	0.7
sp42	grass	semiros	23.5	40.0	0.2
sp43	grass	semiros	22.6	65.0	0.2
sp44	forb	erosu	22.6	85.0	0.3
sp45	forb	erosu	32.0	50.0	0.4
sp46	forb	semiros	17.3	35.0	0.9
sp47	forb	semiros	27.8	27.5	1.8
sp48	forb	erosu	17.0	21.5	0.5
sp49	forb	semiros	18.2	32.5	1.1
sp50	forb	semiros	31.6	30.0	0.7
sp51	forb	semiros	15.1	16.5	2.1
sp52	sedge	semiros	20.1	70.0	0.1
sp53	forb	semiros	17.5	15.0	1.5
sp54	forb	semiros	16.9	40.0	1.0
sp55	grass	semiros	16.4	65.0	0.8
sp56	forb	semiros	17.4	15.0	0.8
sp57	forb	erosu	25.4	55.0	0.4
sp58	forb	erosu	26.7	35.0	0.6
sp59	forb	semiros	30.3	40.0	0.6
sp60	forb	erosu	27.4	10.0	0.2
sp61	forb	erosu	25.4	25.0	0.2
sp62	forb	erosu	25.6	65.0	14.7
